# Supplementary material for: Design, Synthesis, Molecular Docking Study and Biological Evaluation of Novel γ-Carboline Derivatives of Latrepirdine (Dimebon) as Potent Anticancer Agents
Source: Molecules. 2023 Jun 24;28(13):4965. doi: 10.3390/molecules28134965 (PMC10343707; doi:10.3390/molecules28134965)
Supplement: Supplementary file 1 [file molecules-28-04965-s001.zip]

Archive with 1 entries (1 files):
- molecules-2441663-supplementary.pdf
